# Supplementary material for: Metagenomic Exploration of Viruses throughout the Indian Ocean
Source: PLoS One. 2012 Oct 17;7(10):e42047. doi: 10.1371/journal.pone.0042047 (PMC3474794; doi:10.1371/journal.pone.0042047)
Supplement: Table S1 — Indian Ocean sample characteristics and oceanographic metadata. (XLSX) [file pone.0042047.s003.xlsx]

## Sheet: Sheet1
	Table S1. Indian Ocean sample characteristics and oceanographic metadata.
	ID	Sample Area	Origin	Date	Lat. (S)	Long. (E)	Water Depth (m)	Sample Depth (m)	Water Temp. (°C)	Salinity (ppt)	D.O. (mg L-1)	pH	TDN (μmol L-1)	NO2 (μmol L-1)	NO3 (μmol L-1)	NO2+NO3 (μmol L-1)	NH4 (μmol L-1)	DON (μmol L-1)	Urea (μmol L-1)	PO4 (μmol L-1)	Si (μmol L-1)	Vol. Filtered (L)	Habitiat
	GS048	Inside Cook's Bay, Moorea	French Polynesia (France)	2004-05-17	17.27.182	149.47.939	2.1	1.2	28.9	35.1	5.66	8.23	8.63558	ND	ND	0.945	0.106873	7.584	0.886755	0.205	1.23784	400	Reef
	GS049	Outside Cook's Bay, Moorea	French Polynesia (France)	2004-05-17	17.28.551	149.48.733	ND	1.2	28.8	32.6	4.49	8.2	ND	ND	ND	0.932	0.0708031	ND	2.06683	0.076	2.59829	400	Reef
	GS148	East Coast Zanzibar, offshore Paje	Tanzania	2005-09-11	06.19.00	039.33.00	ND	1.5	ND	ND	ND	ND	4.191	0.075	BLD	ND	ND	ND	0.150449	0.074	1.787	200	Open Ocean
	GS149	West coast Zanzibar, Harbor	Tanzania	2005-09-12	06.07.00	039.07.00	ND	1.5	ND	ND	ND	ND	4.353	BLD	BLD	ND	ND	ND	0.18141	0.065	1.638	200	Harbor
	GS108*	Coccos Keeling, inside Lagoon	Australia territory	2005-08-03	12.05.557	096.52.904	7	1.8	25.8	32.4	4.8	8.04	ND	ND	ND	0.66	BLD	ND	0.535082	1.235	1.38074	400	Open Ocean
	GS109	Indian Ocean	Australia	2005-08-05	10.56.062	092.03.540	4572	1.5	27.2	32.6	4.16	7.88	ND	ND	ND	0.246	BLD	ND	2.11131	0.193	1.40075	400	Open Ocean
	GS110*	Indian Ocean	Australia	2005-08-06	10.26.768	088.18.183	1219.2	1.5	27	32.7	4.13	7.79	3.75762	ND	ND	0.258	0.0670718	3.433	0.845628	0.162	1.34073	400	Open Ocean
	GS111	Indian Ocean	Australia	2005-08-07	09.35.827	084.11.865	3840.5	1.8	26.4	32.3	4.22	7.81	4.337	ND	ND	0.388	0.164088	1.41	2.26407	0.349	1.14352	400	Open Ocean
	GS112*	Indian Ocean	Australia	2005-08-08	08.30.315	080.22.535	4572	1.8	26.6	32.5	4.85	7.82	4.35926	ND	ND	0.374	0.28287	3.70239	0.949703	0.61	1.64369	400	Open Ocean
	GS113	Indian Ocean	Australia	2005-08-09	07.00.454	076.19.896	5249	1.8	27.5	33.3	4.51	7.83	4.11691	ND	ND	0.723	BLD	3.39391	0.949703	0.61	1.64369	400	Open Ocean
	GS114	500 miles west of the Seychelles	International	2005-08-15	04.59.425	064.58.616	3648.2	1.5	28.2	33.1	4.54	7.93	2.39089	ND	ND	0.184	0.367447	1.839	0.77009	0.452	0.969177	400	Open Ocean
	GS115	Indian Ocean	International	2005-08-16	04.39.766	060.31.386	3219	1.5	27.9	33.2	4.93	8.01	3.7083	ND	ND	0.405	BLD	3.303	0.314343	0.54	1.19782	400	Open Ocean
	GS116	Outside Seychelles	Seychelles	2005-08-17	04.38.103	056.50.180	2149.1	1.5	26.2	33.1	5.01	8	4.78619	ND	ND	0.429	0.0254047	4.332	3.08827	0.457	1.83518	400	Open Ocean
	GS117*	St. Ann Island	Seychelles	2005-09-09	04.36.822	055.30.531	13.8	1.8	26.4	35.5	6.01	8.2	4.61006	ND	ND	0.397	BLD	4.213	3.26705	0.133	1.28928	400	Coastal
	GS119	Outside Reunion Island	International	2005-09-26	23.12.970	052.18.380	2994.1	2	23.8	35.4	4.29	8.14	2.97281	ND	ND	0.231	BLD	2.742	0.6358	0.107	1.18353	400	Open Ocean
	GS120	Off Madagascar	Madagascar	2005-09-27	26.02.110	050.07.398	5080.1	2.8	22.5	35.6	5.79	8.1	5.70767	ND	ND	0.138	0.0468601	5.523	0.306789	1.03	0.706232	400	Open Ocean
	GS121	Between Madagascar and South Africa	International	2005-09-29	29.20.094	043.12.947	4308	1.5	23.1	35.4	5.59	8.23	2.80795	ND	ND	0.188	BLD	2.62	0.594674	0.387	0.751961	400	Open Ocean
	GS122*	Between Madagascar and South Africa	International	2005-09-30	30.53.907	040.25.230	4920.1	1.9	20.2	35.8	6.57	8.22	3.08693	ND	ND	0.146	BLD	2.941	0.540957	0.182	1.25784	400	Open Ocean
	GS123	Between Madagascar and South Africa	International	2005-10-01	32.23.951	036.35.531	1859.6	2.2	20.4	35.8	6.16	8.25	2.71214	ND	ND	0.348	BLD	2.364	3.44582	0.769	0.831988	400	Open Ocean
	* Samples selected for comprehensive metagenomic sequencing across all size fractions; ND = no data; BLD = below limit of detection.
