# Supplementary material for: Metagenomic Exploration of Viruses throughout the Indian Ocean
Source: PLoS One. 2012 Oct 17;7(10):e42047. doi: 10.1371/journal.pone.0042047 (PMC3474794; doi:10.1371/journal.pone.0042047)
Supplement: Table S2 — Viral sequences retrieved from the larger size classes. (XLSX) [file pone.0042047.s004.xlsx]

## Sheet: Sheet1
Table S2. Viral sequences retrieved from the larger size classes. Abundances of viral sequences as a percentage of total sequences per site and size class is also given (%Viral). Total viral sequences, total number of sequences and the average viral abundance is reported.
Sample Site	Filter Size Fraction	# Viral Sequences	Total # of Sequences	% Viral
GS048	0.1μm-0.8μm	4440	124521	0.0357
GS049	0.1μm-0.8μm	3038	131003	0.0232
GS108	0.1μm-0.8μm	1784	82304	0.0217
GS109	0.1μm-0.8μm	3001	88601	0.0339
GS110	0.1μm-0.8μm	5150	127378	0.0404
GS111	0.1μm-0.8μm	2317	85960	0.027
GS112	0.1μm-0.8μm	4330	143335	0.0302
GS113	0.1μm-0.8μm	3739	160482	0.0233
GS114	0.1μm-0.8μm	2319	500217	0.0046
GS115	0.1μm-0.8μm	3957	90689	0.0436
GS116	0.1μm-0.8μm	2269	87941	0.0258
GS117	0.1μm-0.8μm	13830	481843	0.0287
GS119	0.1μm-0.8μm	2035	89966	0.0226
GS120	0.1μm-0.8μm	2253	77150	0.0292
GS121	0.1μm-0.8μm	2984	163865	0.0182
GS122	0.1μm-0.8μm	3651	150448	0.0243
GS123	0.1μm-0.8μm	2831	154080	0.0184
GS148	0.1μm-0.8μm	2078	144516	0.0144
GS149	0.1μm-0.8μm	3115	155069	0.0201
GSIOSM048	0.8μm-3.0μm	1764	58880	0.03
GSIOSM108	0.8μm-3.0μm	1851	61922	0.0299
GSIOSM110	0.8μm-3.0μm	3455	58189	0.0594
GSIOSM112	0.8μm-3.0μm	3119	58902	0.053
GSIOSM117	0.8μm-3.0μm	4106	65212	0.063
GSIOSM122	0.8μm-3.0μm	2200	51166	0.043
GSIOLG48	3.0μm-20μm	334	10548	0.0317
GSIOLG108	3.0μm-20μm	3515	56348	0.0624
GSIOLG110	3.0μm-20μm	3520	41456	0.0849
GSIOLG112	3.0μm-20μm	3527	41433	0.0851
GSIOLG117	3.0μm-20μm	4360	60549	0.072
GSIOLG122	3.0μm-20μm	1918	33948	0.0565
Total/Average		102790	3637921	0.0373
