# Supplementary material for: Metagenomic Exploration of Viruses throughout the Indian Ocean
Source: PLoS One. 2012 Oct 17;7(10):e42047. doi: 10.1371/journal.pone.0042047 (PMC3474794; doi:10.1371/journal.pone.0042047)
Supplement: Table S6 — List of reference sequences and genomes used to identify Indian Ocean viral photosystem genes. (XLSX) [file pone.0042047.s008.xlsx]

## Sheet: Sheet1
Table S6. List of reference sequences and genomes used to identify Indian Ocean viral photosystem genes.
PS Gene	Gene ID	Reference Name
psaA	YP_002485338.1	Cyanothece sp. PCC 7425
psaA	YP_003139769.1	Cyanothece sp. PCC 8802
psaA	YP_717254.1	Ostreococcus tauri
psaA	ZP_05137577.1	Prochlorococcus marinus str. MIT 9202
psaA	ZP_05789574.1	Synechococcus sp. WH 8109
psaB	ZP_05045692.1	Cyanobium sp. PCC 7001
psaB	CAO88673.1	Microcystis aeruginosa PCC 7806
psaB	CAB64199.1	Prochlorococcus marinus
psaB	ABM71010.1	Prochlorococcus marinus str. AS9601
psaB	ZP_05138584.1	Prochlorococcus marinus str. MIT 9202
psaB	ABO18338.1	Prochlorococcus marinus str. MIT 9301
psaB	ABM79082.1	Prochlorococcus marinus str. MIT 9303
psaB	ABM72909.1	Prochlorococcus marinus str. MIT 9515
psaB	ABM76514.1	Prochlorococcus marinus str. NATL1A
psaB	ABD01022.1	Synechococcus sp. JA-2-3B'a(2-13)
psaB	ABD00642.1	Synechococcus sp. JA-3-3Ab
psaB	CAB64209.1	Synechococcus sp. WH 7803
psaB	ZP_05790270.1	Synechococcus sp. WH 8109
psaC	CAO86485.1	Microcystis aeruginosa PCC 7806
psaC	AAD38029.1	Nostoc sp. PCC 8009
psaC	ABM71100.1	Prochlorococcus marinus str. AS9601
psaC	ZP_05138683.1	Prochlorococcus marinus str. MIT 9202
psaC	EEE40508.1	Prochlorococcus marinus str. MIT 9202
psaC	ABX09663.1	Prochlorococcus marinus str. MIT 9211
psaC	ABV51494.1	Prochlorococcus marinus str. MIT 9215
psaC	ABO18423.1	Prochlorococcus marinus str. MIT 9301
psaC	ABM79335.1	Prochlorococcus marinus str. MIT 9303
psaC	CAE22128.1	Prochlorococcus marinus str. MIT 9313
psaC	ABM73002.1	Prochlorococcus marinus str. MIT 9515
psaC	ABM76615.1	Prochlorococcus marinus str. NATL1A
psaC	AAQ00811.1	Prochlorococcus marinus subsp. marinus str. CCMP1375
psaC	CAE20066.1	Prochlorococcus marinus subsp. pastoris str. CCMP1986
psaC	ABI47876.1	Synechococcus sp. CC9311
psaC	ABC98710.1	Synechococcus sp. JA-3-3Ab
psaC	CAK27036.1	Synechococcus sp. RCC307
psaC	CAK22624.1	Synechococcus sp. WH 7803
psaC	ZP_05788754.1	Synechococcus sp. WH 8109
psaC	EEX05954.1	Synechococcus sp. WH 8109
psaD	YP_001519425.1	Acaryochloris marina MBIC11017
psaD	EFA71172.1	Cylindrospermopsis raciborskii CS-505
psaD	AAC64637.1	Fischerella sp. PCC 7605
psaD	CAO86874.1	Microcystis aeruginosa PCC 7806
psaD	ABM71068.1	Prochlorococcus marinus str. AS9601
psaD	ABX09629.1	Prochlorococcus marinus str. MIT 9211
psaD	YP_001485049.1	Prochlorococcus marinus str. MIT 9215
psaD	ABV51463.1	Prochlorococcus marinus str. MIT 9215
psaD	YP_001091993.1	Prochlorococcus marinus str. MIT 9301
psaD	ABO18392.1	Prochlorococcus marinus str. MIT 9301
psaD	ABM79006.1	Prochlorococcus marinus str. MIT 9303
psaD	ABM72972.1	Prochlorococcus marinus str. MIT 9515
psaD	YP_001012079.1	Prochlorococcus marinus str. MIT 9515
psaD	ABM76580.1	Prochlorococcus marinus str. NATL1A
psaD	YP_001015844.1	Prochlorococcus marinus str. NATL1A
psaD	AAQ00777.1	Prochlorococcus marinus subsp. marinus str. CCMP1375
psaD	NP_876124.1	Prochlorococcus marinus subsp. marinus str. CCMP1375
psaD	NP_893695.1	Prochlorococcus marinus subsp. pastoris str. CCMP1986
psaD	NP_898135.1	Synechococcus sp. WH 8102
psaE	CAO88327.1	Microcystis aeruginosa PCC 7806
psaE	ABM69643.1	Prochlorococcus marinus str. AS9601
psaE	ABX08296.1	Prochlorococcus marinus str. MIT 9211
psaE	ABV49971.1	Prochlorococcus marinus str. MIT 9215
psaE	ABO16979.1	Prochlorococcus marinus str. MIT 9301
psaE	ABM78910.1	Prochlorococcus marinus str. MIT 9303
psaE	CAE20362.1	Prochlorococcus marinus str. MIT 9313
psaE	ABM71570.1	Prochlorococcus marinus str. MIT 9515
psaE	ABM74985.1	Prochlorococcus marinus str. NATL1A
psaE	AAP99417.1	Prochlorococcus marinus subsp. marinus str. CCMP1375
psaE	CAE18788.1	Prochlorococcus marinus subsp. pastoris str. CCMP1986
psaE	AAA27355.1	Synechococcus sp.
psaE	CAE08475.1	Synechococcus sp. WH 8102
psaF	CAO89487.1	Microcystis aeruginosa PCC 7806
psaF	ABX08400.1	Prochlorococcus marinus str. MIT 9211
psaF	YP_001483751.1	Prochlorococcus marinus str. MIT 9215
psaF	ABV50165.1	Prochlorococcus marinus str. MIT 9215
psaF	YP_001090718.1	Prochlorococcus marinus str. MIT 9301
psaF	ABO17117.1	Prochlorococcus marinus str. MIT 9301
psaF	ABM77421.1	Prochlorococcus marinus str. MIT 9303
psaF	ABM71742.1	Prochlorococcus marinus str. MIT 9515
psaF	YP_001010849.1	Prochlorococcus marinus str. MIT 9515
psaF	ABM75086.1	Prochlorococcus marinus str. NATL1A
psaF	YP_001014351.1	Prochlorococcus marinus str. NATL1A
psaF	NP_874860.1	Prochlorococcus marinus subsp. marinus str. CCMP1375
psaF	NP_892587.1	Prochlorococcus marinus subsp. pastoris str. CCMP1986
psaF	AAB19695.1	Synechococcus sp.
psaF	YP_001734267.1	Synechococcus sp. PCC 7002
psaF	YP_001226966.1	Synechococcus sp. RCC307
psaF	CAK27613.1	Synechococcus sp. RCC307
psaF	YP_001225567.1	Synechococcus sp. WH 7803
psaF	CAK24270.1	Synechococcus sp. WH 7803
psaF	NP_897926.1	Synechococcus sp. WH 8102
psaJ	YP_001515781.1	Acaryochloris marina MBIC11017
psaJ	ABW26467.1	Acaryochloris marina MBIC11017
psaJ	EFA71043.1	Cylindrospermopsis raciborskii CS-505
psaJ	ZP_06306970.1	Cylindrospermopsis raciborskii CS-505
psaJ	CAO89486.1	Microcystis aeruginosa PCC 7806
psaJ	ABX08399.1	Prochlorococcus marinus str. MIT 9211
psaJ	ABO17116.1	Prochlorococcus marinus str. MIT 9301
psaJ	ABM77420.1	Prochlorococcus marinus str. MIT 9303
psaJ	CAE21492.1	Prochlorococcus marinus str. MIT 9313
psaJ	ABM71741.1	Prochlorococcus marinus str. MIT 9515
psaJ	ABM75085.1	Prochlorococcus marinus str. NATL1A
psaJ	AAP99511.1	Prochlorococcus marinus subsp. marinus str. CCMP1375
psaJ	CAE18927.1	Prochlorococcus marinus subsp. pastoris str. CCMP1986
psaJ	EFA73880.1	Raphidiopsis brookii D9
psaJ	ZP_06304113.1	Raphidiopsis brookii D9
psaJ	YP_479011.1	Synechococcus sp. JA-2-3B'a(2-13)
psaJ	YP_473778.1	Synechococcus sp. JA-3-3Ab
psaJ	YP_001734268.1	Synechococcus sp. PCC 7002
psaJ	ACA99012.1	Synechococcus sp. PCC 7002
psaJ	CAE08351.1	Synechococcus sp. WH 8102
psaK	YP_001009346.1	Prochlorococcus marinus str. AS9601
psaK	ZP_05138712.1	Prochlorococcus marinus str. MIT 9202
psaK	ABX08785.1	Prochlorococcus marinus str. MIT 9211
psaK	YP_001550739.1	Prochlorococcus marinus str. MIT 9211
psaK	YP_001091177.1	Prochlorococcus marinus str. MIT 9301
psaK	YP_001017544.1	Prochlorococcus marinus str. MIT 9303
psaK	NP_894519.1	Prochlorococcus marinus str. MIT 9313
psaK	YP_001011303.1	Prochlorococcus marinus str. MIT 9515
psaK	YP_001014796.1	Prochlorococcus marinus str. NATL1A
psaK	AAP99973.1	Prochlorococcus marinus subsp. marinus str. CCMP1375
psaK	NP_875321.1	Prochlorococcus marinus subsp. marinus str. CCMP1375
psaK	NP_893024.1	Prochlorococcus marinus subsp. pastoris str. CCMP1986
psaK	YP_476367.1	Synechococcus sp. JA-2-3B'a(2-13)
psaK	CAK28291.1	Synechococcus sp. RCC307
psaK	CAK23650.1	Synechococcus sp. WH 7803
psaK	ZP_05789418.1	Synechococcus sp. WH 8109
psbA	YP_214204.1	Cyanophage P-SSP7
psbA	YP_214516.1	Prochlorococcus phage P-SSM2
psbA	YP_214746.1	Prochlorococcus phage P-SSM4
psbA	YP_195211.1	Synechococcus phage S-PM2
psbA	YP_003097255.1	Synechococcus phage S-RSM4
psbA	YP_717885.1	Synechococcus phage syn9
psbD	YP_214747.1	Prochlorococcus phage P-SSM4
psbD	YP_195214.1	Synechococcus phage S-PM2
psbD	YP_003097254.1	Synechococcus phage S-RSM4
psbD	YP_717887.1	Synechococcus phage syn9
