# Supplementary material for: Metagenomic Exploration of Viruses throughout the Indian Ocean
Source: PLoS One. 2012 Oct 17;7(10):e42047. doi: 10.1371/journal.pone.0042047 (PMC3474794; doi:10.1371/journal.pone.0042047)
Supplement: Table S12 — Benchmarking set of virus∶host pairs compiled from NCBI RefSeq. (XLS) [file pone.0042047.s014.xls]

## Sheet: bench-vir-host
Table S12. Benchmarking set of virus:host pairs compiled from NCBI RefSeq. Viruses are identified by NCBI taxonomy ID ("taxid"), accesion numbers and name. Hosts are identified by NCBI taxonomy ID and host name. The full list of accession numbers for given host taxonomy ID can be selected from Supplemental Table mic-references.xls. "Host rank" lists the taxonomic rank corresponding to the host ta…
Virus taxid	Virus accession	Virus name	Host taxid	Host name	Host rank	Specific host genome known	Phage cycle [PUBMED ID]
683735	NC_013597.1	Aggregatibacter phage S1249	668336	Aggregatibacter actinomycetemcomitans D11S-1	no_rank	TRUE	Unpecified
513550	NC_011523.1	Bacillus phage AP50	1392	Bacillus anthracis	species	FALSE
347962	NC_007458.1	Bacillus phage Gamma	1396	Bacillus cereus	species	FALSE
565140	NC_011645.1	Bacillus phage TP21-L	1396	Bacillus cereus	species	FALSE
225725	NC_004820.1	Bacillus phage phBC6A51	1396	Bacillus cereus	species	FALSE
225726	NC_004821.1	Bacillus phage phBC6A52	1396	Bacillus cereus	species	FALSE
458639	NC_009760.1	Bacillus phage 0305phi8-36	1428	Bacillus thuringiensis	species	FALSE
236750	NC_005258.1	Bacillus phage Bam35c	1428	Bacillus thuringiensis	species	FALSE
307240	NC_006945.1	Bacillus phage GIL16c	1428	Bacillus thuringiensis	species	FALSE
552525	NC_011167.1	Bacillus phage IEBH	1428	Bacillus thuringiensis	species	FALSE
99179	NC_011222.1	Bacteroides phage B40-8	817	Bacteroides fragilis	species	FALSE
417280	NC_009015.1	Burkholderia ambifaria phage BcepF1	152480	Burkholderia ambifaria	species	FALSE
244310	NC_005263.2	Burkholderia phage Bcep1	95486	Burkholderia cenocepacia	species	FALSE
279530	NC_005886.2	Burkholderia phage BcepB1A	95486	Burkholderia cenocepacia	species	FALSE
264729	NC_005882.1	Burkholderia phage BcepMu	95486	Burkholderia cenocepacia	species	FALSE
557289	NC_011216.1	Burkholderia phage KS10	95486	Burkholderia cenocepacia	species	FALSE
446807	NC_009604.1	Burkholderia phage BcepNY3	331272	Burkholderia cenocepacia HI2424	no_rank	TRUE	Unspecified
255131	NC_005284.1	Burkholderia phage phi1026b	28450	Burkholderia pseudomallei	species	FALSE
332032	NC_007145.2	Burkholderia phage phi52237	28450	Burkholderia pseudomallei	species	FALSE
431891	NC_009235.2	Burkholderia phage phi644-2	28450	Burkholderia pseudomallei	species	FALSE
431892	NC_009236.1	Burkholderia phage phiE12-2	28450	Burkholderia pseudomallei	species	FALSE
117575	NC_002180.1	Chlamydia phage CPAR39	115711	Chlamydophila pneumoniae AR39	no_rank	TRUE	Likely lysogenic [PMC111046]
12336	NC_007581.1	Clostridium phage c-st	1491	Clostridium botulinum	species	FALSE
320122	NC_007917.1	Clostridium phage phi CD119	1496	Clostridium difficile	species	FALSE
262071	NC_009231.1	Clostridium phage phiC2	1496	Clostridium difficile	species	FALSE
559189	NC_011398.1	Clostridium phage phiCD27	1496	Clostridium difficile	species	FALSE
541865	NC_011318.1	Clostridium phage 39-O	1502	Clostridium perfringens	species	FALSE
190478	NC_003524.1	Clostridium phage phi3626	1502	Clostridium perfringens	species	FALSE
396359	NC_008265.1	Clostridium phage phiSM101	289380	Clostridium perfringens SM101	no_rank	TRUE	Lysogenic [PMC1524862]
384848	NC_009816.1	Corynebacterium phage P1201	1718	Corynebacterium glutamicum	species	FALSE
627087	NC_012419.1	Enterococcus phage EFAP-1	1351	Enterococcus faecalis	species	FALSE
442493	NC_009904.1	Enterococcus phage phiEF24C	1351	Enterococcus faecalis	species	FALSE
663241	NC_013696.1	Enterococcus phage phiEf11	1351	Enterococcus faecalis	species	FALSE
673832	NC_013646.1	Enterococcus phage phiFL1A	1351	Enterococcus faecalis	species	FALSE
673835	NC_013643.1	Enterococcus phage phiFL2A	1351	Enterococcus faecalis	species	FALSE
673837	NC_013648.1	Enterococcus phage phiFL3A	1351	Enterococcus faecalis	species	FALSE
673839	NC_013644.1	Enterococcus phage phiFL4A	1351	Enterococcus faecalis	species	FALSE
532076	NC_011045.1	Enterobacteria phage 13a	562	Escherichia coli	species	FALSE
532074	NC_011040.1	Enterobacteria phage BA14	562	Escherichia coli	species	FALSE
196242	NC_004813.1	Enterobacteria phage BP-4795	562	Escherichia coli	species	FALSE
329853	NC_001426.1	Enterobacteria phage BZ13	562	Escherichia coli	species	FALSE
491003	NC_010583.1	Enterobacteria phage EPS7	562	Escherichia coli	species	FALSE
532075	NC_011042.1	Enterobacteria phage EcoDS1	562	Escherichia coli	species	FALSE
329855	NC_004301.1	Enterobacteria phage FI sensu lato	562	Escherichia coli	species	FALSE
374844	NC_001420.2	Enterobacteria phage G4 sensu lato	562	Escherichia coli	species	FALSE
10742	NC_002166.1	Enterobacteria phage HK022	562	Escherichia coli	species	FALSE
37554	NC_002167.1	Enterobacteria phage HK97	562	Escherichia coli	species	FALSE
10869	NC_001332.1	Enterobacteria phage I2-2	562	Escherichia coli	species	FALSE
489829	NC_007856.1	Enterobacteria phage ID18 sensu lato	562	Escherichia coli	species	FALSE
511969	NC_007817.1	Enterobacteria phage ID2 Moscow/ID/2001	562	Escherichia coli	species	FALSE
10868	NC_001954.1	Enterobacteria phage If1	562	Escherichia coli	species	FALSE
10867	NC_002014.1	Enterobacteria phage Ike	562	Escherichia coli	species	FALSE
576790	NC_012741.1	Enterobacteria phage JS10	562	Escherichia coli	species	FALSE
293178	NC_010105.1	Enterobacteria phage JS98	562	Escherichia coli	species	FALSE
576789	NC_012740.1	Enterobacteria phage JSE	562	Escherichia coli	species	FALSE
187764	NC_008152.1	Enterobacteria phage K1-5	562	Escherichia coli	species	FALSE
344022	NC_007637.1	Enterobacteria phage K1E	562	Escherichia coli	species	FALSE
344021	NC_007456.1	Enterobacteria phage K1F	562	Escherichia coli	species	FALSE
10870	NC_003287.2	Enterobacteria phage M13	562	Escherichia coli	species	FALSE
329852	NC_001417.2	Enterobacteria phage MS2	562	Escherichia coli	species	FALSE
10677	NC_000929.1	Enterobacteria phage Mu	562	Escherichia coli	species	FALSE
40631	NC_001901.1	Enterobacteria phage N15	562	Escherichia coli	species	FALSE
10752	NC_008720.1	Enterobacteria phage N4	562	Escherichia coli	species	FALSE
10678	NC_005856.1	Enterobacteria phage P1	562	Escherichia coli	species	FALSE
10679	NC_001895.1	Enterobacteria phage P2	562	Escherichia coli	species	FALSE
10680	NC_001609.1	Enterobacteria phage P4	562	Escherichia coli	species	FALSE
10658	NC_001421.2	Enterobacteria phage PRD1	562	Escherichia coli	species	FALSE
490103	NC_010324.1	Enterobacteria phage Phieco32	562	Escherichia coli	species	FALSE
39803	NC_001890.1	Enterobacteria phage Qbeta	562	Escherichia coli	species	FALSE
50948	NC_005066.1	Enterobacteria phage RB49	562	Escherichia coli	species	FALSE
12353	NC_004928.1	Enterobacteria phage RB69	562	Escherichia coli	species	FALSE
355246	NC_007603.1	Enterobacteria phage RTP	562	Escherichia coli	species	FALSE
624134	NC_012223.1	Enterobacteria phage SSL-2009a	562	Escherichia coli	species	FALSE
10845	NC_012868.1	Enterobacteria phage St-1	562	Escherichia coli	species	FALSE
12355	NC_005833.1	Enterobacteria phage T1	562	Escherichia coli	species	FALSE
10759	NC_003298.1	Enterobacteria phage T3	562	Escherichia coli	species	FALSE
10665	NC_000866.4	Enterobacteria phage T4	562	Escherichia coli	species	FALSE
10726	NC_005859.1	Enterobacteria phage T5	562	Escherichia coli	species	FALSE
10760	NC_001604.1	Enterobacteria phage T7	562	Escherichia coli	species	FALSE
489828	NC_007821.1	Enterobacteria phage WA13 sensu lato	562	Escherichia coli	species	FALSE
10849	NC_001330.1	Enterobacteria phage alpha3	562	Escherichia coli	species	FALSE
414970	NC_009514.1	Enterobacteria phage cdtI	562	Escherichia coli	species	FALSE
10710	NC_001416.1	Enterobacteria phage lambda	562	Escherichia coli	species	FALSE
451705	NC_010106.1	Enterobacteria phage phiEcoM-GJ1	562	Escherichia coli	species	FALSE
103807	NC_003356.1	Enterobacteria phage phiP27	562	Escherichia coli	species	FALSE
374840	NC_001422.1	Enterobacteria phage phiX174 sensu lato	562	Escherichia coli	species	FALSE
665033	NC_013594.1	Escherichia phage D108	562	Escherichia coli	species	FALSE
399183	NC_011041.1	Escherichia phage rv5	562	Escherichia coli	species	FALSE
155148	NC_002730.1	Salmonella phage HK620	562	Escherichia coli	species	FALSE
379329	NC_008464.1	Stx2-converting phage 86	562	Escherichia coli	species	FALSE
448384	NC_009821.1	Enterobacteria phage Phi1	83333	Escherichia coli K-12	no_rank	FALSE
337828	NC_007291.1	Enterobacteria phage JK06	83334	Escherichia coli O157:H7	no_rank	FALSE
489779	NC_010237.1	Enterobacteria phage Min27	83334	Escherichia coli O157:H7	no_rank	FALSE
97081	NC_000902.1	Enterobacteria phage VT2-Sakai	83334	Escherichia coli O157:H7	no_rank	FALSE
576791	NC_012749.1	Enterobacteria phage WV8	83334	Escherichia coli O157:H7	no_rank	FALSE
564886	NC_011356.1	Enterobacteria phage YYZ-2008	83334	Escherichia coli O157:H7	no_rank	FALSE
343516	NC_007804.2	Escherichia phage phiV10	83334	Escherichia coli O157:H7	no_rank	FALSE
180816	NC_003525.1	Stx2 converting phage I	83334	Escherichia coli O157:H7	no_rank	FALSE
563769	NC_011357.1	Stx2-converting phage 1717	83334	Escherichia coli O157:H7	no_rank	FALSE
10730	NC_000924.1	Enterobacteria phage 933W	155864	Escherichia coli O157:H7 str. EDL933	no_rank	TRUE	Lysogenic, prophage detected [PMC93574]
10690	NC_001697.1	Haemophilus phage HP1	727	Haemophilus influenzae	species	FALSE
157239	NC_003315.1	Haemophilus phage HP2	727	Haemophilus influenzae	species	FALSE
674082	NC_013647.1	Klebsiella phage KP32	573	Klebsiella pneumoniae	species	FALSE
51369	NC_004112.1	Lactobacillus phage A2	1582	Lactobacillus casei	species	FALSE
279281	NC_005893.1	Lactobacillus phage phiAT3	1582	Lactobacillus casei	species	FALSE
578234	NC_011801.1	Lactobacillus phage Lv-1	109790	Lactobacillus jensenii	species	FALSE
139871	NC_010179.2	Lactobacillus johnsonii prophage Lj771	33959	Lactobacillus johnsonii	species	FALSE
139872	NC_005354.1	Lactobacillus prophage Lj928	33959	Lactobacillus johnsonii	species	FALSE
139870	NC_005355.1	Lactobacillus prophage Lj965	33959	Lactobacillus johnsonii	species	FALSE
298338	NC_006565.1	Lactobacillus phage LP65	1590	Lactobacillus plantarum	species	FALSE
235201	NC_006936.1	Lactobacillus phage phiJL-1	1590	Lactobacillus plantarum	species	FALSE
146269	NC_007501.1	Lactobacillus phage Lc-Nu	47715	Lactobacillus rhamnosus	species	FALSE
496874	NC_011104.1	Lactobacillus phage Lrm1	47715	Lactobacillus rhamnosus	species	FALSE
475178	NC_010576.1	Lactococcus phage 1706	1358	Lactococcus lactis	species	FALSE
213769	NC_008370.1	Lactococcus phage 712	1358	Lactococcus lactis	species	FALSE
31754	NC_002796.1	Lactococcus phage BK5-T	1358	Lactococcus lactis	species	FALSE
388452	NC_009817.1	Lactococcus phage KSY1	1358	Lactococcus lactis	species	FALSE
641487	NC_012663.1	Lactococcus phage P087	1358	Lactococcus lactis	species	FALSE
354260	NC_004746.1	Lactococcus phage P335 sensu lato	1358	Lactococcus lactis	species	FALSE
382685	NC_008364.1	Lactococcus phage Q54	1358	Lactococcus lactis	species	FALSE
35345	NC_002747.1	Lactococcus phage TP901-1	1358	Lactococcus lactis	species	FALSE
35241	NC_002703.1	Lactococcus phage Tuc2009	1358	Lactococcus lactis	species	FALSE
503388	NC_010363.1	Lactococcus phage asccphi28	1358	Lactococcus lactis	species	FALSE
494269	NC_011046.1	Lactococcus phage bIBB29	1358	Lactococcus lactis	species	FALSE
63118	NC_001909.1	Lactococcus phage bIL170	1358	Lactococcus lactis	species	FALSE
31537	NC_001706.1	Lactococcus phage c2	1358	Lactococcus lactis	species	FALSE
213775	NC_008371.1	Lactococcus phage jj50	1358	Lactococcus lactis	species	FALSE
43685	NC_004302.1	Lactococcus phage r1t	1358	Lactococcus lactis	species	FALSE
31532	NC_001835.1	Lactococcus phage sk1	1358	Lactococcus lactis	species	FALSE
114416	NC_004066.1	Lactococcus phage ul36	1358	Lactococcus lactis	species	FALSE
12390	NC_005822.1	Lactococcus phage phiLC3	1359	Lactococcus lactis subsp. cremoris	subspecies	FALSE
83129	NC_008363.1	Lactococcus phage P008	272623	Lactococcus lactis subsp. lactis Il1403	no_rank	TRUE	Lytic, Virulent [PMID16907729]
151535	NC_002666.1	Lactococcus phage bIL285	272623	Lactococcus lactis subsp. lactis Il1403	no_rank	TRUE	Lysogenic [PMC30408]
151536	NC_002667.1	Lactococcus phage bIL286	272623	Lactococcus lactis subsp. lactis Il1403	no_rank	TRUE	Lysogenic [PMC30408]
151537	NC_002668.1	Lactococcus phage bIL309	272623	Lactococcus lactis subsp. lactis Il1403	no_rank	TRUE	Lysogenic [PMC30408]
151538	NC_002669.1	Lactococcus phage bIL310	272623	Lactococcus lactis subsp. lactis Il1403	no_rank	TRUE	Lysogenic [PMC30408]
151534	NC_002670.1	Lactococcus phage bIL311	272623	Lactococcus lactis subsp. lactis Il1403	no_rank	TRUE	Lysogenic [PMC30408]
151539	NC_002671.1	Lactococcus phage bIL312	272623	Lactococcus lactis subsp. lactis Il1403	no_rank	TRUE	Lysogenic [PMC30408]
181007	NC_003291.2	Listeria phage 2389	1639	Listeria monocytogenes	species	FALSE
330399	NC_009815.1	Listeria phage A006	1639	Listeria monocytogenes	species	FALSE
40521	NC_003216.1	Listeria phage A118	1639	Listeria monocytogenes	species	FALSE
40522	NC_009810.1	Listeria phage A500	1639	Listeria monocytogenes	species	FALSE
40523	NC_009811.2	Listeria phage A511	1639	Listeria monocytogenes	species	FALSE
330396	NC_009812.1	Listeria phage B025	1639	Listeria monocytogenes	species	FALSE
330397	NC_009813.1	Listeria phage B054	1639	Listeria monocytogenes	species	FALSE
330398	NC_009814.1	Listeria phage P35	1639	Listeria monocytogenes	species	FALSE
28369	NC_001900.1	Mycobacterium phage D29	1773	Mycobacterium tuberculosis	species	FALSE
31757	NC_001335.1	Mycobacterium phage L5	1773	Mycobacterium tuberculosis	species	FALSE
268748	NC_006882.1	Prochlorococcus phage P-SSP7	1219	Prochlorococcus marinus	species	FALSE
658401	NC_013021.1	Cyanophage PSS2	74547	Prochlorococcus marinus str. MIT 9313	no_rank	TRUE	Likely lysogenic [PMC2784084]
204270	NC_005045.1	Enterobacteria phage phiKMV	287	Pseudomonas aeruginosa	species	FALSE
347326	NC_007807.1	Pseudomonas phage 119X	287	Pseudomonas aeruginosa	species	FALSE
581037	NC_011703.1	Pseudomonas phage 14-1	287	Pseudomonas aeruginosa	species	FALSE
347325	NC_007806.1	Pseudomonas phage 73	287	Pseudomonas aeruginosa	species	FALSE
31535	NC_002484.1	Pseudomonas phage D3	287	Pseudomonas aeruginosa	species	FALSE
10708	NC_005178.1	Pseudomonas phage D3112	287	Pseudomonas aeruginosa	species	FALSE
389469	NC_008717.1	Pseudomonas phage DMS3	287	Pseudomonas aeruginosa	species	FALSE
273133	NC_007623.1	Pseudomonas phage EL	287	Pseudomonas aeruginosa	species	FALSE
347324	NC_007805.1	Pseudomonas phage F10	287	Pseudomonas aeruginosa	species	FALSE
280701	NC_006552.1	Pseudomonas phage F116	287	Pseudomonas aeruginosa	species	FALSE
347329	NC_007810.1	Pseudomonas phage F8	287	Pseudomonas aeruginosa	species	FALSE
549445	NC_011165.1	Pseudomonas phage LBL3	287	Pseudomonas aeruginosa	species	FALSE
655098	NC_013692.1	Pseudomonas phage LIT1	287	Pseudomonas aeruginosa	species	FALSE
386793	NC_009936.1	Pseudomonas phage LKA1	287	Pseudomonas aeruginosa	species	FALSE
386792	NC_009935.1	Pseudomonas phage LKD16	287	Pseudomonas aeruginosa	species	FALSE
549446	NC_011166.1	Pseudomonas phage LMA2	287	Pseudomonas aeruginosa	species	FALSE
484895	NC_010325.1	Pseudomonas phage LUZ24	287	Pseudomonas aeruginosa	species	FALSE
655097	NC_013691.1	Pseudomonas phage LUZ7	287	Pseudomonas aeruginosa	species	FALSE
347328	NC_007809.1	Pseudomonas phage M6	287	Pseudomonas aeruginosa	species	FALSE
347327	NC_007808.1	Pseudomonas phage PA11	287	Pseudomonas aeruginosa	species	FALSE
504346	NC_011373.1	Pseudomonas phage PAJU2	287	Pseudomonas aeruginosa	species	FALSE
538398	NC_011810.1	Pseudomonas phage PB1	287	Pseudomonas aeruginosa	species	FALSE
12023	NC_001628.1	Pseudomonas phage PP7	287	Pseudomonas aeruginosa	species	FALSE
496396	NC_011107.1	Pseudomonas phage PT2	287	Pseudomonas aeruginosa	species	FALSE
476523	NC_011105.1	Pseudomonas phage PT5	287	Pseudomonas aeruginosa	species	FALSE
270673	NC_005884.1	Pseudomonas phage PaP2	287	Pseudomonas aeruginosa	species	FALSE
188350	NC_004466.2	Pseudomonas phage PaP3	287	Pseudomonas aeruginosa	species	FALSE
10871	NC_001331.1	Pseudomonas phage Pf1	287	Pseudomonas aeruginosa	species	FALSE
10872	NC_001418.1	Pseudomonas phage Pf3	287	Pseudomonas aeruginosa	species	FALSE
582382	NC_011756.1	Pseudomonas phage SN	287	Pseudomonas aeruginosa	species	FALSE
462590	NC_010116.1	Pseudomonas phage YuA	287	Pseudomonas aeruginosa	species	FALSE
35343	NC_003278.1	Pseudomonas phage phiCTX	287	Pseudomonas aeruginosa	species	FALSE
169683	NC_004629.1	Pseudomonas phage phiKZ	287	Pseudomonas aeruginosa	species	FALSE
627480	NC_012418.1	Pseudomonas phage phikF77	287	Pseudomonas aeruginosa	species	FALSE
151599	NC_006548.1	Pseudomonas phage B3	208964	Pseudomonas aeruginosa PAO1	no_rank	TRUE	Lysogenic [PMC516594]
484896	NC_010326.1	Pseudomonas phage LUZ19	208964	Pseudomonas aeruginosa PAO1	no_rank	TRUE	Lytic [PMC3072928]
397353	NC_009818.1	Pseudomonas phage MP22	208963	Pseudomonas aeruginosa UCBPP-PA14	no_rank	TRUE	Lysogenic [PMID17768233]
693582	NC_013638.1	Pseudomonas phage phi-2	216595	Pseudomonas fluorescens SBW25	no_rank	TRUE	Lytic [PMID22189495]
197783	NC_004665.1	Pseudomonas phage gh-1	303	Pseudomonas putida	species	FALSE
247080	NC_005131.2	Ralstonia phage p12J	329	Ralstonia pickettii	species	FALSE
551790	NC_011201.1	Ralstonia phage RSB1	305	Ralstonia solanacearum	species	FALSE
384359	NC_008574.1	Ralstonia phage RSM1	305	Ralstonia solanacearum	species	FALSE
520962	NC_011399.1	Ralstonia phage RSM3	305	Ralstonia solanacearum	species	FALSE
384360	NC_008575.1	Ralstonia phage RSS1	305	Ralstonia solanacearum	species	FALSE
406340	NC_009382.1	Ralstonia phage phiRSA1	305	Ralstonia solanacearum	species	FALSE
490912	NC_012697.1	Silicibacter phage DSS3phi2	246200	Ruegeria pomeroyi DSS-3	no_rank	TRUE	Lytic [PMC2784036]
10754	NC_002371.2	Enterobacteria phage P22	28901	Salmonella enterica	species	FALSE
329864	NC_011802.1	Salmonella phage SE1	28901	Salmonella enterica	species	FALSE
424716	NC_010495.1	Salmonella phage Vi II-E1	28901	Salmonella enterica	species	FALSE
215158	NC_004775.1	Salmonella phage epsilon15	28901	Salmonella enterica	species	FALSE
637730	NC_013693.1	Shigella phage phiSboM-AG3	621	Shigella boydii	species	FALSE
55884	NC_003444.1	Enterobacteria phage SfV	623	Shigella flexneri	species	FALSE
10761	NC_005344.1	Shigella phage Sf6	623	Shigella flexneri	species	FALSE
373126	NC_007902.1	Sodalis phage phiSG1	343509	Sodalis glossinidius str. 'morsitans'	no_rank	TRUE	Lysogenic [PMC1855819] (degraded, non-integrative)
320836	NC_007051.1	Staphylococcus phage 2638A	1280	Staphylococcus aureus	species	FALSE
320846	NC_007061.1	Staphylococcus phage 29	1280	Staphylococcus aureus	species	FALSE
320840	NC_007055.1	Staphylococcus phage 37	1280	Staphylococcus aureus	species	FALSE
215167	NC_007053.1	Staphylococcus phage 3A	1280	Staphylococcus aureus	species	FALSE
320837	NC_007052.1	Staphylococcus phage 42E	1280	Staphylococcus aureus	species	FALSE
204086	NC_004678.1	Staphylococcus phage 44AHJD	1280	Staphylococcus aureus	species	FALSE
320839	NC_007054.1	Staphylococcus phage 47	1280	Staphylococcus aureus	species	FALSE
320847	NC_007062.1	Staphylococcus phage 52A	1280	Staphylococcus aureus	species	FALSE
320835	NC_007049.1	Staphylococcus phage 53	1280	Staphylococcus aureus	species	FALSE
320845	NC_007060.1	Staphylococcus phage 55	1280	Staphylococcus aureus	species	FALSE
320832	NC_007046.1	Staphylococcus phage 66	1280	Staphylococcus aureus	species	FALSE
320834	NC_007048.1	Staphylococcus phage 69	1280	Staphylococcus aureus	species	FALSE
320844	NC_007059.1	Staphylococcus phage 71	1280	Staphylococcus aureus	species	FALSE
259901	NC_005356.1	Staphylococcus phage 77	1280	Staphylococcus aureus	species	FALSE
53369	NC_009526.1	Staphylococcus phage 80alpha	1280	Staphylococcus aureus	species	FALSE
59506	NC_007050.1	Staphylococcus phage 85	1280	Staphylococcus aureus	species	FALSE
320848	NC_007063.1	Staphylococcus phage 88	1280	Staphylococcus aureus	species	FALSE
320849	NC_007064.1	Staphylococcus phage 92	1280	Staphylococcus aureus	species	FALSE
320842	NC_007057.1	Staphylococcus phage 96	1280	Staphylococcus aureus	species	FALSE
320841	NC_007056.1	Staphylococcus phage EW	1280	Staphylococcus aureus	species	FALSE
292029	NC_007066.1	Staphylococcus phage G1	1280	Staphylococcus aureus	species	FALSE
204090	NC_004679.1	Staphylococcus phage P68	1280	Staphylococcus aureus	species	FALSE
668618	NC_013195.1	Staphylococcus phage P954	1280	Staphylococcus aureus	species	FALSE
320831	NC_007045.1	Staphylococcus phage PT1028	1280	Staphylococcus aureus	species	FALSE
71366	NC_002321.1	Staphylococcus phage PVL	1280	Staphylococcus aureus	species	FALSE
320843	NC_007058.1	Staphylococcus phage ROSA	1280	Staphylococcus aureus	species	FALSE
470865	NC_009875.1	Staphylococcus phage SAP-2	1280	Staphylococcus aureus	species	FALSE
55510	NC_007021.1	Staphylococcus phage Twort	1280	Staphylococcus aureus	species	FALSE
320850	NC_007065.1	Staphylococcus phage X2	1280	Staphylococcus aureus	species	FALSE
430796	NC_011344.1	Staphylococcus phage phi2958PVL	1280	Staphylococcus aureus	species	FALSE
106284	NC_003288.1	Staphylococcus phage phiETA	1280	Staphylococcus aureus	species	FALSE
326036	NC_008798.1	Staphylococcus phage phiETA2	1280	Staphylococcus aureus	species	FALSE
326037	NC_008799.1	Staphylococcus phage phiETA3	1280	Staphylococcus aureus	species	FALSE
379501	NC_010147.1	Staphylococcus phage phiMR11	1280	Staphylococcus aureus	species	FALSE
487152	NC_010808.1	Staphylococcus phage phiMR25	1280	Staphylococcus aureus	species	FALSE
387905	NC_008583.1	Staphylococcus phage phiNM	1280	Staphylococcus aureus	species	FALSE
648017	NC_012784.1	Staphylococcus phage phiPVL-CN125	1280	Staphylococcus aureus	species	FALSE
360398	NC_008689.1	Staphylococcus phage phiPVL108	1280	Staphylococcus aureus	species	FALSE
130478	NC_002661.2	Staphylococcus phage phiSLT	1280	Staphylococcus aureus	species	FALSE
575610	NC_011612.1	Staphylococcus phage phiSauS-IPLA35	1280	Staphylococcus aureus	species	FALSE
575608	NC_011614.1	Staphylococcus phage phiSauS-IPLA88	1280	Staphylococcus aureus	species	FALSE
445515	NC_009761.2	Staphylococcus phage tp310-1	1280	Staphylococcus aureus	species	FALSE
445516	NC_009762.2	Staphylococcus phage tp310-2	1280	Staphylococcus aureus	species	FALSE
445517	NC_009763.2	Staphylococcus phage tp310-3	1280	Staphylococcus aureus	species	FALSE
129009	NC_002486.1	Staphylococcus prophage phiPV83	1280	Staphylococcus aureus	species	FALSE
225979	NC_004740.1	Staphylococcus phage phiN315	158879	Staphylococcus aureus subsp. aureus N315	no_rank	TRUE	Lysogenic [PMID11418146]
12360	NC_004615.1	Staphylococcus phage 11	93061	Staphylococcus aureus subsp. aureus NCTC 8325	no_rank	TRUE	Lysogenic [PMID12036589]
186152	NC_004616.1	Staphylococcus phage phi 12	93061	Staphylococcus aureus subsp. aureus NCTC 8325	no_rank	TRUE	Lysogenic [PMID12036589]
186153	NC_004617.1	Staphylococcus phage phi13	93061	Staphylococcus aureus subsp. aureus NCTC 8325	no_rank	TRUE	Lysogenic [PMID12036589]
398839	NC_008722.1	Staphylococcus phage CNPH82	1282	Staphylococcus epidermidis	species	FALSE
399185	NC_008723.1	Staphylococcus phage PH15	1282	Staphylococcus epidermidis	species	FALSE
573591	NC_011589.1	Stenotrophomonas phage S1	40324	Stenotrophomonas maltophilia	species	FALSE
334856	NC_007189.1	Stenotrophomonas phage phiSMA9	40324	Stenotrophomonas maltophilia	species	FALSE
403905	NC_009819.1	Streptococcus phage P9	1336	Streptococcus equi	species	FALSE
10747	NC_001825.1	Streptococcus phage Cp-1	1313	Streptococcus pneumoniae	species	FALSE
12402	NC_005294.1	Streptococcus phage EJ-1	1313	Streptococcus pneumoniae	species	FALSE
120574	NC_003050.2	Streptococcus phage MM1	1313	Streptococcus pneumoniae	species	FALSE
173707	NC_003157.4	Temperate phage phiNIH1.1	1314	Streptococcus pyogenes	species	FALSE
198538	NC_004584.1	Streptococcus pyogenes phage 315.1	198466	Streptococcus pyogenes MGAS315	no_rank	TRUE	Lysogenic [PMC126627]
198539	NC_004585.1	Streptococcus pyogenes phage 315.2	198466	Streptococcus pyogenes MGAS315	no_rank	TRUE	Lysogenic [PMC126627]
198540	NC_004586.1	Streptococcus pyogenes phage 315.3	198466	Streptococcus pyogenes MGAS315	no_rank	TRUE	Lysogenic [PMC126627]
198541	NC_004587.1	Streptococcus pyogenes phage 315.4	198466	Streptococcus pyogenes MGAS315	no_rank	TRUE	Lysogenic [PMC126627]
198542	NC_004588.1	Streptococcus pyogenes phage 315.5	198466	Streptococcus pyogenes MGAS315	no_rank	TRUE	Lysogenic [PMC126627]
198543	NC_004589.1	Streptococcus pyogenes phage 315.6	198466	Streptococcus pyogenes MGAS315	no_rank	TRUE	Lysogenic [PMC126627]
413066	NC_008721.1	Streptococcus phage SMP	1307	Streptococcus suis	species	FALSE
306323	NC_007019.1	Streptococcus phage 2972	1308	Streptococcus thermophilus	species	FALSE
646413	NC_012753.1	Streptococcus phage 5093	1308	Streptococcus thermophilus	species	FALSE
112023	NC_002185.1	Streptococcus phage 7201	1308	Streptococcus thermophilus	species	FALSE
459845	NC_010353.1	Streptococcus phage 858	1308	Streptococcus thermophilus	species	FALSE
682370	NC_013598.1	Streptococcus phage ALQ13.2	1308	Streptococcus thermophilus	species	FALSE
633135	NC_013645.1	Streptococcus phage Abc2	1308	Streptococcus thermophilus	species	FALSE
90410	NC_002072.2	Streptococcus phage DT1	1308	Streptococcus thermophilus	species	FALSE
85154	NC_004303.1	Streptococcus phage O1205	1308	Streptococcus thermophilus	species	FALSE
78541	NC_002214.1	Streptococcus phage Sfi11	1308	Streptococcus thermophilus	species	FALSE
72638	NC_000871.1	Streptococcus phage Sfi19	1308	Streptococcus thermophilus	species	FALSE
64186	NC_000872.1	Streptococcus phage Sfi21	1308	Streptococcus thermophilus	species	FALSE
490913	NC_012696.1	Sulfitobacter phage EE36phi1	52598	Sulfitobacter sp. EE-36	species	TRUE	Lytic [PMC2784036]
176106	NC_003214.2	Sulfolobus islandicus filamentous virus	43080	Sulfolobus islandicus	species	FALSE
157898	NC_004087.1	Sulfolobus islandicus rod-shaped virus 1	43080	Sulfolobus islandicus	species	FALSE
157899	NC_004086.1	Sulfolobus islandicus rod-shaped virus 2	43080	Sulfolobus islandicus	species	FALSE
459290	NC_009986.1	Sulfolobus spindle-shaped virus 4	43080	Sulfolobus islandicus	species	FALSE
459291	NC_011217.1	Sulfolobus spindle-shaped virus 5	43080	Sulfolobus islandicus	species	FALSE
438482	NC_009531.1	Synechococcus phage Syn5	166314	Synechococcus sp. WH 8109	species	TRUE	Likely lysogenic [PMC2971696]
164037	NC_004462.2	Thermus phage IN93	274	Thermus thermophilus	species	FALSE
466051	NC_009803.1	Thermus phage P23-45	274	Thermus thermophilus	species	FALSE
668994	NC_013197.1	Thermus phage P23-77	274	Thermus thermophilus	species	FALSE
466052	NC_009804.1	Thermus phage P74-26	274	Thermus thermophilus	species	FALSE
292443	NC_006294.1	Vibrio phage KSF-1phi	666	Vibrio cholerae	species	FALSE
642111	NC_012757.1	Vibrio phage VEJphi	666	Vibrio cholerae	species	FALSE
223524	NC_004736.1	Vibrio phage VGJphi	666	Vibrio cholerae	species	FALSE
260372	NC_005879.1	Vibrio phage VP2	666	Vibrio cholerae	species	FALSE
260827	NC_005891.1	Vibrio phage VP5	666	Vibrio cholerae	species	FALSE
493906	NC_010275.1	Vibrio phage kappa	666	Vibrio cholerae	species	FALSE
207597	NC_004456.1	Vibrio phage VHML	669	Vibrio harveyi	species	FALSE
75320	NC_005083.2	Vibrio phage KVP40	670	Vibrio parahaemolyticus	species	FALSE
261726	NC_009016.1	Vibrio phage VP882	670	Vibrio parahaemolyticus	species	FALSE
641832	NC_012662.1	Vibrio phage VP93	670	Vibrio parahaemolyticus	species	FALSE
127511	NC_005949.1	Vibrio phage Vf12	670	Vibrio parahaemolyticus	species	FALSE
127509	NC_005948.1	Vibrio phage Vf33	670	Vibrio parahaemolyticus	species	FALSE
127507	NC_002362.1	Vibrio phage VfO3K6	670	Vibrio parahaemolyticus	species	FALSE
127508	NC_002363.1	Vibrio phage VfO4K68	670	Vibrio parahaemolyticus	species	FALSE
194802	NC_003907.2	Vibrio phage VpV262	670	Vibrio parahaemolyticus	species	FALSE
10862	NC_001396.1	Xanthomonas phage Cf1c	339	Xanthomonas campestris	species	FALSE
538979	NC_012742.1	Xanthomonas phage phiL7	340	Xanthomonas campestris pv. campestris	no_rank	FALSE
670252	NC_013599.1	Xylella phage Xfas53	2371	Xylella fastidiosa	species	FALSE
227720	NC_004777.1	Yersinia pestis phage phiA1122	632	Yersinia pestis	species	FALSE
369257	NC_008694.1	Yersinia phage Berlin	632	Yersinia pestis	species	FALSE
227940	NC_004745.1	Yersinia phage L-413C	632	Yersinia pestis	species	FALSE
532078	NC_011038.1	Yersinia phage Yepe2	632	Yersinia pestis	species	FALSE
