# Supplementary material for: Metagenomic Exploration of Viruses throughout the Indian Ocean
Source: PLoS One. 2012 Oct 17;7(10):e42047. doi: 10.1371/journal.pone.0042047 (PMC3474794; doi:10.1371/journal.pone.0042047)
Supplement: Table S13 — Summary counts for the benchmark virus∶host pairs in Table S12. (XLSX) [file pone.0042047.s015.xlsx]

## Sheet: Sheet1
Table S13. Summary counts for the benchmark virus:host pairs in Table S12.
The totals correspond to the fields in the primary table, additionally grouped by species
and genera.
Total viral genomes	313
Total viral species	294
Total host species	54
Total host genera	33
Total host species with specific genome	15
Total host genera with specific genome	14
Total viral species with specific host genome	31
Total host species with specific genome and lysogenic virus	10
Total host genera with specific genome and lysogenic virus	10
Total lysogenic viral species with specific host genome	24
